# Supplementary material for: Maternal Vaccination as an Integral Part of Life-Course Immunization: A Scoping Review of Uptake, Barriers, Facilitators, and Vaccine Hesitancy for Antenatal Vaccination in Ireland
Source: Vaccines (Basel). 2025 May 23;13(6):557. doi: 10.3390/vaccines13060557 (PMC12197377; doi:10.3390/vaccines13060557)
Supplement: Supplementary file 1 [file vaccines-13-00557-s001.zip]

Archive with 3 entries (2 files):
- vaccines-3347433-supplementary/vaccines-3347433-supplementary/
- vaccines-3347433-supplementary/vaccines-3347433-supplementary/National immunisation schedule of Ireland- Vaccines- Supplementary file- April 2025.pdf
- vaccines-3347433-supplementary/vaccines-3347433-supplementary/vaccines-3347433-supplementary.pdf
